# Supplementary material for: Switchable Solvent for Separation and Extraction of Lignin from Lignocellulose Biomass: An Investigation of Chemical Structure and Molecular Weight
Source: Polymers (Basel). 2024 Dec 20;16(24):3560. doi: 10.3390/polym16243560 (PMC11679162; doi:10.3390/polym16243560)
Supplement: Supplementary file 1 [file polymers-16-03560-s001.zip]

Archive with 1 entries (1 files):
- polymers-3361137-supplementary.pdf
